# Supplementary material for: Short-Time Changes of Intraocular Pressure and Biomechanics of the Anterior Segment of the Eye during Water Drinking Test in Patients with XEN GelStent
Source: J Clin Med. 2021 Dec 29;11(1):175. doi: 10.3390/jcm11010175 (PMC8745870; doi:10.3390/jcm11010175)
Supplement: Supplementary file 1 [file jcm-11-00175-s001.zip]

Archive with 1 entries (1 files):
- jcm-1482899-supplementary.pdf
